# Supplementary material for: In silico DNA methylation analysis identifies potential prognostic biomarkers in type 2 papillary renal cell carcinoma
Source: Cancer Med. 2019 Jul 30;8(12):5760–8. doi: 10.1002/cam4.2402 (PMC6745825; doi:10.1002/cam4.2402)
Supplement: Supplementary file 1 [file CAM4-8-5760-s001.xlsx]

## Sheet: Clinical data_(Advanced vs Loca
Supplemental Table S1: Survival and clinicopathologic data for the type 2 PRCC patients used in this study.
Sample_Name	Sentrix_ID	Sentrix_Position	Bcr_patient_barcode	Tumor_type	Category	Pathologic_stage_original	Sample_group	Gender	Age_at_initial_pathologic_diagnosis	BMI	Tobacco_smoking_history	New_tumor_event_after_initial_treatment	Overall_survival (OS)	Overall_survival_indicator (OS_IND)	Recurrence_free_survival (RFS)	Recurrence_free_survival _indicator (RFS_IND)
TCGA-2Z-A9J8-01	3999510102	R01C02	TCGA-2Z-A9J8	Type 2	Tumor	Stage I	Localized_stage	MALE	50	27.0419	Current reformed smoker for < or = 15 years	YES	2047	0	NA	NA
TCGA-2Z-A9JD-01	3999510102	R03C01	TCGA-2Z-A9JD	Type 2	Tumor	Stage I	Localized_stage	MALE	66	43.3777	Current reformed smoker for < or = 15 years	NO	1060	0	1060	0
TCGA-2Z-A9JG-01	3999510102	R06C02	TCGA-2Z-A9JG	Type 2	Tumor	Stage I	Localized_stage	MALE	64	28.4993	Lifelong Non-smoker	NO	1662	0	1662	0
TCGA-2Z-A9JS-01	3999510102	R03C02	TCGA-2Z-A9JS	Type 2	Tumor	Stage I	Localized_stage	MALE	74	30.2635	Lifelong Non-smoker	NO	492	1	492	0
TCGA-2Z-A9JT-01	3999510102	R05C01	TCGA-2Z-A9JT	Type 2	Tumor	Stage I	Localized_stage	MALE	71	27.962	Lifelong Non-smoker	NO	684	0	684	0
TCGA-2Z-A9JJ-01	3999510143	R05C02	TCGA-2Z-A9JJ	Type 2	Tumor	Stage I	Localized_stage	FEMALE	69	31.9008	Lifelong Non-smoker	NO	1085	0	1085	0
TCGA-2Z-A9JP-01	3999510144	R05C02	TCGA-2Z-A9JP	Type 2	Tumor	Stage I	Localized_stage	MALE	63	28.5044	Lifelong Non-smoker	NO	893	0	893	0
TCGA-2Z-A9JR-01	3999510144	R05C01	TCGA-2Z-A9JR	Type 2	Tumor	Stage I	Localized_stage	MALE	57	25.5334	Current Reformed Smoker, Duration Not Specified	NO	161	0	161	0
TCGA-BQ-5883-01	6264496102	R04C01	TCGA-BQ-5883	Type 2	Tumor	Stage I	Localized_stage	FEMALE	79	NA	NA	NA	1242	0	NA	NA
TCGA-BQ-5884-01	6264496102	R02C01	TCGA-BQ-5884	Type 2	Tumor	Stage I	Localized_stage	FEMALE	59	NA	NA	NA	792	0	NA	NA
TCGA-BQ-5892-01	6264496102	R05C02	TCGA-BQ-5892	Type 2	Tumor	Stage I	Localized_stage	MALE	51	NA	NA	NA	364	0	NA	NA
TCGA-G7-6790-01	6285633034	R03C01	TCGA-G7-6790	Type 2	Tumor	Stage I	Localized_stage	MALE	57	NA	NA	NA	1575	0	NA	NA
TCGA-BQ-7050-01	6285633052	R02C01	TCGA-BQ-7050	Type 2	Tumor	Stage I	Localized_stage	FEMALE	53	NA	NA	NA	1864	0	NA	NA
TCGA-BQ-7045-01	6285633053	R01C02	TCGA-BQ-7045	Type 2	Tumor	Stage I	Localized_stage	MALE	78	NA	NA	NA	1468	1	NA	NA
TCGA-BQ-7055-01	6285633053	R04C01	TCGA-BQ-7055	Type 2	Tumor	Stage I	Localized_stage	MALE	73	NA	NA	NA	799	0	NA	NA
TCGA-BQ-7061-01	6285633053	R02C01	TCGA-BQ-7061	Type 2	Tumor	Stage I	Localized_stage	FEMALE	83	36.3893	Current reformed smoker for < or = 15 years	NA	218	0	NA	NA
TCGA-G7-6796-01	6285633058	R01C01	TCGA-G7-6796	Type 2	Tumor	Stage I	Localized_stage	MALE	58	32.5577	Lifelong Non-smoker	NA	1059	0	NA	NA
TCGA-BQ-5881-01	6929671163	R05C01	TCGA-BQ-5881	Type 2	Tumor	Stage I	Localized_stage	MALE	69	NA	NA	NA	1454	0	NA	NA
TCGA-BQ-5876-01	6929689007	R02C01	TCGA-BQ-5876	Type 2	Tumor	Stage I	Localized_stage	MALE	75	NA	NA	NA	586	0	NA	NA
TCGA-A4-7915-01	7786923102	R03C02	TCGA-A4-7915	Type 2	Tumor	Stage II	Localized_stage	FEMALE	35	NA	NA	NA	7	0	NA	NA
TCGA-GL-8500-01	7800246204	R06C02	TCGA-GL-8500	Type 2	Tumor	Stage I	Localized_stage	MALE	63	38.9416	Current reformed smoker for < or = 15 years	NO	841	0	841	0
TCGA-A4-8098-01	7800246206	R03C02	TCGA-A4-8098	Type 2	Tumor	Stage I	Localized_stage	MALE	73	NA	Lifelong Non-smoker	NO	896	0	896	0
TCGA-A4-8312-01	7800246206	R01C01	TCGA-A4-8312	Type 2	Tumor	Stage I	Localized_stage	MALE	60	NA	Current smoker	NO	708	0	708	0
TCGA-A4-8517-01	7800246206	R01C02	TCGA-A4-8517	Type 2	Tumor	Stage I	Localized_stage	MALE	71	NA	Lifelong Non-smoker	NO	597	0	597	0
TCGA-A4-8518-01	7800246206	R02C02	TCGA-A4-8518	Type 2	Tumor	Stage I	Localized_stage	MALE	48	NA	Lifelong Non-smoker	NO	600	0	600	0
TCGA-IZ-8195-01	7800246206	R02C01	TCGA-IZ-8195	Type 2	Tumor	Stage II	Localized_stage	MALE	82	22.7994	Lifelong Non-smoker	NO	677	0	677	0
TCGA-A4-A48D-01	8784225052	R05C01	TCGA-A4-A48D	Type 2	Tumor	Stage I	Localized_stage	MALE	84	NA	Current reformed smoker for < or = 15 years	NO	379	0	379	0
TCGA-B1-A47O-01	8784225052	R04C02	TCGA-B1-A47O	Type 2	Tumor	Stage I	Localized_stage	FEMALE	54	NA	Lifelong Non-smoker	NO	513	0	513	0
TCGA-GL-A4EM-01	8784225052	R06C01	TCGA-GL-A4EM	Type 2	Tumor	Stage I	Localized_stage	MALE	61	25.2595	NA	NA	32	0	NA	NA
TCGA-P4-A5ED-01	9296931048	R04C02	TCGA-P4-A5ED	Type 2	Tumor	Stage I	Localized_stage	MALE	51	29.0564	Lifelong Non-smoker	NO	2816	0	2816	0
TCGA-P4-A5E7-01	9296931055	R05C01	TCGA-P4-A5E7	Type 2	Tumor	Stage I	Localized_stage	FEMALE	74	29.6158	Current reformed smoker for < or = 15 years	NA	2653	0	NA	NA
TCGA-P4-A5EB-01	9296931055	R06C02	TCGA-P4-A5EB	Type 2	Tumor	Stage I	Localized_stage	MALE	83	24.6648	Current reformed smoker for < or = 15 years	NO	2584	0	2584	0
TCGA-B1-A656-01	9305216028	R05C02	TCGA-B1-A656	Type 2	Tumor	Stage I	Localized_stage	MALE	64	NA	NA	NO	14	0	14	0
TCGA-A4-A5Y0-01	9305216059	R01C01	TCGA-A4-A5Y0	Type 2	Tumor	Stage I	Localized_stage	FEMALE	61	NA	Current smoker	NO	252	0	252	0
TCGA-B1-A655-01	9305216059	R06C01	TCGA-B1-A655	Type 2	Tumor	Stage I	Localized_stage	FEMALE	77	NA	Lifelong Non-smoker	NO	510	0	510	0
TCGA-KV-A6GD-01	9305216059	R05C01	TCGA-KV-A6GD	Type 2	Tumor	Stage I	Localized_stage	MALE	85	26.5759	Lifelong Non-smoker	NO	364	0	364	0
TCGA-MH-A560-01	9305216161	R04C02	TCGA-MH-A560	Type 2	Tumor	Stage I	Localized_stage	MALE	62	28.1295	Lifelong Non-smoker	NO	924	0	924	0
TCGA-F9-A7Q0-01	9630789214	R05C02	TCGA-F9-A7Q0	Type 2	Tumor	Stage I	Localized_stage	FEMALE	37	16.8242	Lifelong Non-smoker	NO	398	0	398	0
TCGA-SX-A7SS-01	9630789214	R01C02	TCGA-SX-A7SS	Type 2	Tumor	Stage I	Localized_stage	MALE	67	33.9506	Current reformed smoker for < or = 15 years	NO	1469	0	1469	0
TCGA-KV-A74V-01	9630789228	R02C02	TCGA-KV-A74V	Type 2	Tumor	Stage I	Localized_stage	MALE	40	27.5482	Lifelong Non-smoker	NO	347	0	347	0
TCGA-G7-A8LC-01	9630789235	R01C01	TCGA-G7-A8LC	Type 2	Tumor	Stage I	Localized_stage	MALE	61	NA	Lifelong Non-smoker	NO	527	0	527	0
TCGA-Y8-A897-01	9630789235	R02C01	TCGA-Y8-A897	Type 2	Tumor	Stage I	Localized_stage	FEMALE	68	36.1237	Lifelong Non-smoker	NO	549	0	549	0
TCGA-B9-A8YI-01	9701417162	R01C01	TCGA-B9-A8YI	Type 2	Tumor	Stage I	Localized_stage	MALE	79	27.3982	Current reformed smoker for < or = 15 years	NO	374	0	374	0
TCGA-GL-A9DE-01	9701417162	R02C02	TCGA-GL-A9DE	Type 2	Tumor	Stage I	Localized_stage	MALE	74	NA	Lifelong Non-smoker	NO	140	0	140	0
TCGA-WN-A9G9-01	9701417162	R04C01	TCGA-WN-A9G9	Type 2	Tumor	Stage I	Localized_stage	MALE	55	33.3309	Current reformed smoker for < or = 15 years	NO	579	0	579	0
TCGA-Y8-A8RZ-01	9701417162	R03C01	TCGA-Y8-A8RZ	Type 2	Tumor	Stage I	Localized_stage	MALE	55	34.2652	Current smoker	NO	205	0	205	0
TCGA-Y8-A8S1-01	9701417162	R06C01	TCGA-Y8-A8S1	Type 2	Tumor	Stage I	Localized_stage	MALE	61	23.3326	Lifelong Non-smoker	NO	404	0	404	0
TCGA-2Z-A9J2-01	9828653043	R03C02	TCGA-2Z-A9J2	Type 2	Tumor	Stage I	Localized_stage	FEMALE	71	23.6395	Current reformed smoker for < or = 15 years	NO	1795	0	1795	0
TCGA-2Z-A9J3-01	9828653043	R05C02	TCGA-2Z-A9J3	Type 2	Tumor	Stage II	Localized_stage	MALE	67	26.578	Current smoker	YES	1771	1	NA	NA
TCGA-2K-A9WE-01	9828653052	R01C02	TCGA-2K-A9WE	Type 2	Tumor	Stage II	Localized_stage	MALE	53	27.6629	Lifelong Non-smoker	NO	214	0	214	0
TCGA-2Z-A9J5-01	9828653052	R01C01	TCGA-2Z-A9J5	Type 2	Tumor	Stage II	Localized_stage	MALE	80	35.7674	Current Reformed Smoker, Duration Not Specified	NO	3050	0	3050	0
TCGA-2Z-A9JK-01	3999510119	R03C01	TCGA-2Z-A9JK	Type 2	Tumor	Stage III	Advanced_stage	MALE	50	29.6714	Current Reformed Smoker, Duration Not Specified	YES	1186	0	324	1
TCGA-BQ-5890-01	6264496102	R04C02	TCGA-BQ-5890	Type 2	Tumor	Stage III	Advanced_stage	MALE	69	NA	NA	NA	233	0	NA	NA
TCGA-BQ-5882-01	6285609018	R03C02	TCGA-BQ-5882	Type 2	Tumor	Stage III	Advanced_stage	MALE	54	NA	NA	NA	658	1	NA	NA
TCGA-B1-5398-01	6285609019	R03C02	TCGA-B1-5398	Type 2	Tumor	Stage III	Advanced_stage	MALE	73	NA	NA	NA	595	0	NA	NA
TCGA-BQ-5875-01	6285609019	R04C02	TCGA-BQ-5875	Type 2	Tumor	Stage III	Advanced_stage	FEMALE	66	NA	NA	NA	2639	0	NA	NA
TCGA-BQ-5878-01	6285609019	R03C01	TCGA-BQ-5878	Type 2	Tumor	Stage III	Advanced_stage	FEMALE	79	NA	NA	NA	1938	0	NA	NA
TCGA-BQ-5880-01	6285609045	R05C02	TCGA-BQ-5880	Type 2	Tumor	Stage III	Advanced_stage	MALE	79	NA	NA	NA	1314	1	NA	NA
TCGA-G7-6789-01	6285633034	R05C02	TCGA-G7-6789	Type 2	Tumor	Stage IV	Advanced_stage	FEMALE	53	33.3276	Lifelong Non-smoker	NA	122	1	NA	NA
TCGA-BQ-7048-01	6285633052	R01C01	TCGA-BQ-7048	Type 2	Tumor	Stage III	Advanced_stage	MALE	64	NA	NA	NA	2839	0	NA	NA
TCGA-BQ-7058-01	6285633053	R02C02	TCGA-BQ-7058	Type 2	Tumor	Stage III	Advanced_stage	MALE	81	NA	NA	NA	343	1	NA	NA
TCGA-G7-6793-01	6285633053	R05C02	TCGA-G7-6793	Type 2	Tumor	Stage IV	Advanced_stage	FEMALE	60	NA	NA	NA	336	1	NA	NA
TCGA-BQ-7044-01	6285633058	R06C01	TCGA-BQ-7044	Type 2	Tumor	Stage III	Advanced_stage	MALE	73	28.3423	Current reformed smoker for < or = 15 years	NA	3760	0	NA	NA
TCGA-BQ-5887-01	6285633061	R03C01	TCGA-BQ-5887	Type 2	Tumor	Stage III	Advanced_stage	MALE	54	NA	NA	NA	771	0	NA	NA
TCGA-BQ-7053-01	6285633061	R01C01	TCGA-BQ-7053	Type 2	Tumor	Stage III	Advanced_stage	FEMALE	57	NA	NA	NA	1516	0	NA	NA
TCGA-BQ-5891-01	6929671163	R02C02	TCGA-BQ-5891	Type 2	Tumor	Stage III	Advanced_stage	FEMALE	57	NA	NA	NA	29	0	NA	NA
TCGA-BQ-5894-01	6929671163	R06C02	TCGA-BQ-5894	Type 2	Tumor	Stage IV	Advanced_stage	MALE	42	NA	NA	NA	84	0	NA	NA
TCGA-BQ-5893-01	6929689007	R03C01	TCGA-BQ-5893	Type 2	Tumor	Stage IV	Advanced_stage	MALE	61	NA	NA	NA	241	1	NA	NA
TCGA-A4-7585-01	7310440061	R06C02	TCGA-A4-7585	Type 2	Tumor	Stage III	Advanced_stage	MALE	67	NA	Lifelong Non-smoker	NO	1070	1	1070	0
TCGA-G7-7501-01	7786923102	R04C02	TCGA-G7-7501	Type 2	Tumor	Stage III	Advanced_stage	FEMALE	55	23.0112	Current smoker	NA	416	0	NA	NA
TCGA-GL-7966-01	7786923102	R02C02	TCGA-GL-7966	Type 2	Tumor	Stage III	Advanced_stage	FEMALE	28	30.4832	Lifelong Non-smoker	NA	112	0	NA	NA
TCGA-J7-8537-01	7800246206	R06C01	TCGA-J7-8537	Type 2	Tumor	Stage III	Advanced_stage	FEMALE	37	NA	Lifelong Non-smoker	NO	4	0	4	0
TCGA-B9-A44B-01	8784225052	R03C01	TCGA-B9-A44B	Type 2	Tumor	Stage III	Advanced_stage	MALE	70	36.0854	Current Reformed Smoker, Duration Not Specified	NA	64	0	NA	NA
TCGA-F9-A4JJ-01	8784225052	R01C01	TCGA-F9-A4JJ	Type 2	Tumor	Stage III	Advanced_stage	FEMALE	35	23.2434	Lifelong Non-smoker	YES	325	1	109	1
TCGA-A4-A5Y1-01	9296931055	R06C01	TCGA-A4-A5Y1	Type 2	Tumor	Stage III	Advanced_stage	MALE	75	NA	Lifelong Non-smoker	YES	395	1	296	1
TCGA-P4-A5E6-01	9296931055	R02C01	TCGA-P4-A5E6	Type 2	Tumor	Stage III	Advanced_stage	MALE	67	28.0248	Current reformed smoker for < or = 15 years	NO	3035	0	3035	0
TCGA-P4-A5E8-01	9296931055	R03C01	TCGA-P4-A5E8	Type 2	Tumor	Stage III	Advanced_stage	MALE	57	16.9309	Lifelong Non-smoker	YES	1306	1	NA	NA
TCGA-P4-A5EA-01	9296931055	R02C02	TCGA-P4-A5EA	Type 2	Tumor	Stage III	Advanced_stage	FEMALE	54	29.3113	Lifelong Non-smoker	YES	201	1	NA	NA
TCGA-Q2-A5QZ-01	9296931055	R04C01	TCGA-Q2-A5QZ	Type 2	Tumor	Stage III	Advanced_stage	FEMALE	61	30.0843	Current reformed smoker for < or = 15 years	YES	428	0	412	1
TCGA-B9-A69E-01	9305216059	R02C02	TCGA-B9-A69E	Type 2	Tumor	Stage III	Advanced_stage	MALE	71	39.1365	Current reformed smoker for < or = 15 years	NO	452	0	452	0
TCGA-A4-A57E-01	9305216161	R06C01	TCGA-A4-A57E	Type 2	Tumor	Stage IV	Advanced_stage	MALE	59	NA	Current reformed smoker for < or = 15 years	NO	258	1	258	0
TCGA-AL-A5DJ-01	9305216161	R04C01	TCGA-AL-A5DJ	Type 2	Tumor	Stage III	Advanced_stage	FEMALE	54	23.5078	Lifelong Non-smoker	NO	1498	1	1498	0
TCGA-A4-A7UZ-01	9630789230	R03C01	TCGA-A4-A7UZ	Type 2	Tumor	Stage III	Advanced_stage	MALE	71	NA	NA	NO	NA	NA	NA	NA
TCGA-SX-A7SM-01	9630789231	R02C01	TCGA-SX-A7SM	Type 2	Tumor	Stage IV	Advanced_stage	MALE	60	27.6361	Current smoker	NO	363	1	363	0
TCGA-F9-A8NY-01	9630789235	R03C01	TCGA-F9-A8NY	Type 2	Tumor	Stage IV	Advanced_stage	FEMALE	38	17.4818	Lifelong Non-smoker	NO	36	0	36	0
TCGA-F9-A97G-01	9828653052	R02C02	TCGA-F9-A97G	Type 2	Tumor	Stage III	Advanced_stage	MALE	79	17.4818	Current reformed smoker for < or = 15 years	NO	13	0	13	0
TCGA-BQ-5878-11	6264496102	R06C02	TCGA-BQ-5878	Type 2	Adjacent	Stage III	Adjacent_normal	FEMALE	79	NA	NA	NA	1938	0	NA	NA
TCGA-BQ-5883-11	6264496102	R06C01	TCGA-BQ-5883	Type 2	Adjacent	Stage I	Adjacent_normal	FEMALE	79	NA	NA	NA	1242	0	NA	NA
TCGA-BQ-5876-11	6285609018	R02C02	TCGA-BQ-5876	Type 2	Adjacent	Stage I	Adjacent_normal	MALE	75	NA	NA	NA	586	0	NA	NA
TCGA-BQ-5881-11	6285609018	R01C01	TCGA-BQ-5881	Type 2	Adjacent	Stage I	Adjacent_normal	MALE	69	NA	NA	NA	1454	0	NA	NA
TCGA-BQ-5875-11	6285609019	R04C01	TCGA-BQ-5875	Type 2	Adjacent	Stage III	Adjacent_normal	FEMALE	66	NA	NA	NA	2639	0	NA	NA
TCGA-BQ-5892-11	6285609019	R01C01	TCGA-BQ-5892	Type 2	Adjacent	Stage I	Adjacent_normal	MALE	51	NA	NA	NA	364	0	NA	NA
TCGA-BQ-5893-11	6285609019	R02C01	TCGA-BQ-5893	Type 2	Adjacent	Stage IV	Adjacent_normal	MALE	61	NA	NA	NA	241	1	NA	NA
TCGA-BQ-5882-11	6285609045	R01C02	TCGA-BQ-5882	Type 2	Adjacent	Stage III	Adjacent_normal	MALE	54	NA	NA	NA	658	1	NA	NA
TCGA-BQ-5890-11	6285609045	R03C02	TCGA-BQ-5890	Type 2	Adjacent	Stage III	Adjacent_normal	MALE	69	NA	NA	NA	233	0	NA	NA
TCGA-BQ-5891-11	6285609045	R05C01	TCGA-BQ-5891	Type 2	Adjacent	Stage III	Adjacent_normal	FEMALE	57	NA	NA	NA	29	0	NA	NA
TCGA-BQ-7058-11	6285633034	R05C01	TCGA-BQ-7058	Type 2	Adjacent	Stage III	Adjacent_normal	MALE	81	NA	NA	NA	343	1	NA	NA
TCGA-BQ-7061-11	6285633034	R04C02	TCGA-BQ-7061	Type 2	Adjacent	Stage I	Adjacent_normal	FEMALE	83	36.3893	Current reformed smoker for < or = 15 years	NA	218	0	NA	NA
TCGA-BQ-7045-11	6285633052	R05C01	TCGA-BQ-7045	Type 2	Adjacent	Stage I	Adjacent_normal	MALE	78	NA	NA	NA	1468	1	NA	NA
TCGA-BQ-7050-11	6285633052	R03C02	TCGA-BQ-7050	Type 2	Adjacent	Stage I	Adjacent_normal	FEMALE	53	NA	NA	NA	1864	0	NA	NA
TCGA-BQ-7055-11	6285633052	R03C01	TCGA-BQ-7055	Type 2	Adjacent	Stage I	Adjacent_normal	MALE	73	NA	NA	NA	799	0	NA	NA
TCGA-BQ-7048-11	6285633053	R01C01	TCGA-BQ-7048	Type 2	Adjacent	Stage III	Adjacent_normal	MALE	64	NA	NA	NA	2839	0	NA	NA
TCGA-BQ-7053-11	6285633053	R06C01	TCGA-BQ-7053	Type 2	Adjacent	Stage III	Adjacent_normal	FEMALE	57	NA	NA	NA	1516	0	NA	NA
TCGA-BQ-5887-11	6285633058	R06C02	TCGA-BQ-5887	Type 2	Adjacent	Stage III	Adjacent_normal	MALE	54	NA	NA	NA	771	0	NA	NA
TCGA-BQ-7044-11	6285633058	R04C01	TCGA-BQ-7044	Type 2	Adjacent	Stage III	Adjacent_normal	MALE	73	28.3423	Current reformed smoker for < or = 15 years	NA	3760	0	NA	NA
TCGA-BQ-5880-11	6929671163	R01C02	TCGA-BQ-5880	Type 2	Adjacent	Stage III	Adjacent_normal	MALE	79	NA	NA	NA	1314	1	NA	NA
TCGA-BQ-5884-11	6929671163	R04C02	TCGA-BQ-5884	Type 2	Adjacent	Stage I	Adjacent_normal	FEMALE	59	NA	NA	NA	792	0	NA	NA
TCGA-BQ-5894-11	6929671163	R03C02	TCGA-BQ-5894	Type 2	Adjacent	Stage IV	Adjacent_normal	MALE	42	NA	NA	NA	84	0	NA	NA
TCGA-A4-7585-11	7310440066	R06C01	TCGA-A4-7585	Type 2	Adjacent	Stage III	Adjacent_normal	MALE	67	NA	Lifelong Non-smoker	NO	1070	1	1070	0
